# Supplementary material for: The BRD4 Inhibitor I-BET-762 Reduces HO-1 Expression in Macrophages and the Pancreas of Mice
Source: Int J Mol Sci. 2024 Sep 16;25(18):9985. doi: 10.3390/ijms25189985 (PMC11432103; doi:10.3390/ijms25189985)
Supplement: Supplementary file 1 [file ijms-25-09985-s001.zip]

Archive with 1 entries (1 files):
- ijms-3179927-supplementary.pdf
